# Supplementary material for: Identification of Volatile Markers during Early Zygosaccharomyces rouxii Contamination in Mature and Immature Jujube Honey
Source: Foods. 2023 Jul 18;12(14):2730. doi: 10.3390/foods12142730 (PMC10379421; doi:10.3390/foods12142730)
Supplement: Supplementary file 1 [file foods-12-02730-s001.zip]

Archive with 2 entries (2 files):
- Supplementary Figure.pptx
- Supplementary Tables.pdf
